# Supplementary material for: Generating human blastoids modeling blastocyst-stage embryos and implantation
Source: Nat Protoc. Author manuscript; Available in PMC 2024 Dec 11. (PMC7617227; doi:10.1038/s41596-023-00802-1)
Supplement: Supplementary Materials [file EMS201642-supplement-Supplementary_Materials.zip]

Archive with 3 entries (3 files):
- 41596_2023_802_MOESM2_ESM.mp4
- 41596_2023_802_MOESM3_ESM.mp4
- 41596_2023_802_MOESM1_ESM.pdf
